# Supplementary material for: Synthesis and Unusual Reactivity of Acyl-Substituted 1,4-Disilacyclohexa-2,5-dienes
Source: Organometallics. 2022 Nov 14;41(23):3686–96. doi: 10.1021/acs.organomet.2c00475 (PMC9749028; doi:10.1021/acs.organomet.2c00475)
Supplement: Supplementary file 2 — om2c00475_si_002.xyz [file om2c00475_si_002.xyz]

86
1, G = -2684.876088 a.u.
C -0.67869200 0.01660000 -1.58702800
C 0.67867000 -0.01634100 -1.58703800
C 0.67907200 -0.02290100 1.57147900
C -0.67906900 0.02267200 1.57148900
Si -1.72095100 -0.13871700 -0.00829200
Si 1.72094100 0.13870600 -0.00828400
Si -2.34635200 -2.43490300 0.01742100
Si -3.64033500 1.27687700 -0.01325200
Si 3.64031200 -1.27690900 -0.01343100
Si 2.34638400 2.43487700 0.01777200
C -2.92607400 -2.98507500 1.74393900
H -3.82637400 -2.44584500 2.06337600
H -3.16034000 -4.05846800 1.73687100
H -2.14710900 -2.81374600 2.49647200
C -0.77671800 -3.41286000 -0.41989800
H -0.43997300 -3.18282300 -1.43764600
H 0.04462900 -3.15798100 0.26081700
H -0.95564200 -4.49452700 -0.35041900
C -3.71143800 -2.87759500 -1.23120800
H -3.87115900 -3.96457300 -1.24479100
H -4.66389300 -2.40258900 -0.96597900
H -3.45009100 -2.56371100 -2.24904800
C -4.74730100 0.90666700 1.49142100
H -5.68605100 1.46858000 1.39105900
H -5.00078900 -0.15908400 1.54904700
H -4.28441200 1.19589100 2.44059500
C -4.73015100 0.95455600 -1.54124100
H -4.98042200 -0.10758600 -1.64314800
H -5.67038200 1.51134000 -1.42650100
H -4.26056900 1.28178600 -2.47434600
C -3.20293400 3.12931200 0.00679700
H -2.64672200 3.41171100 0.90773000
H -2.59158300 3.41357000 -0.85711700
H -4.12488500 3.72635700 -0.02039700
C 0.77679300 3.41292600 -0.41950000
H 0.95573700 4.49457800 -0.34985300
H 0.44009900 3.18304600 -1.43730000
H -0.04459600 3.15796400 0.26113300
C 3.71155000 2.87770600 -1.23072200
H 3.87127900 3.96468500 -1.24416700
H 4.66398600 2.40266100 -0.96549300
H 3.45026200 2.56394300 -2.24861500
C 2.92601000 2.98480900 1.74439900
H 2.14700700 2.81336600 2.49686700
H 3.82629800 2.44554400 2.06381100
H 3.16026300 4.05820700 1.73749400
C 3.20290300 -3.12934600 0.00634800
H 2.64668200 -3.41187100 0.90723600
H 2.59155900 -3.41348000 -0.85761200
H 4.12485300 -3.72638900 -0.02092300
C 4.73015300 -0.95437400 -1.54135600
H 5.67038300 -1.51117100 -1.42667500
H 4.26058800 -1.28147800 -2.47451300
H 4.98042100 0.10778400 -1.64311100
C 4.74725600 -0.90692500 1.49131500
H 5.68600300 -1.46883200 1.39088700
H 5.00075500 0.15881400 1.54910600
H 4.28434700 -1.19628600 2.44043800
C -1.48064400 0.08186900 -2.88890000
H -1.02336900 -0.53869300 -3.66796600
H -2.48492000 -0.33245500 -2.73599700
C 1.48060500 -0.08132400 -2.88893700
H 2.48486700 0.33301100 -2.73597200
H 1.02329100 0.53937400 -3.66787200
C -1.47801500 0.10145400 2.87438600
H -2.48423100 -0.30706200 2.72707900
H -1.02357200 -0.51816600 3.65587100
C 1.47803800 -0.10187300 2.87434900
H 1.02363800 0.51766600 3.65592100
H 2.48426500 0.30662400 2.72706100
C -1.60581300 1.54615000 3.39479900
H -2.21183600 1.58099300 4.30887100
H -0.62265900 1.97403600 3.61873900
H -2.07997700 2.19398800 2.65158900
C 1.60578700 -1.54663900 3.39457700
H 2.21184900 -1.58162600 4.30861800
H 0.62262100 -1.97450200 3.61850800
H 2.07988400 -2.19441000 2.65126500
C -1.61946800 1.52264900 -3.41829700
H -0.64080700 1.94715800 -3.66623000
H -2.24438500 1.55114700 -4.31972600
H -2.07510600 2.17798200 -2.67011000
C 1.61947300 -1.52199200 -3.41862700
H 0.64082300 -1.94649000 -3.66662000
H 2.24436900 -1.55028400 -4.32007700
H 2.07515700 -2.17745600 -2.67058300

73
1-a, G = -2275.7538666 a.u.
C -0.08283200 1.57330800 -0.19133700
C 1.17767900 1.55301400 -0.71280700
C 1.18440100 -1.54845500 -0.74207900
C -0.08023500 -1.58023900 -0.23301800
Si -1.09784700 -0.00801900 0.02723700
Si 2.22759300 0.00885000 -1.19385700
C 1.90144900 -2.84836600 -1.12599300
H 2.98863400 -2.69667400 -1.08873800
H 1.68491400 -3.66150100 -0.42144700
C -0.80543900 -2.89314000 0.08006000
H -1.89392500 -2.74175400 0.06142200
H -0.60397000 -3.65117900 -0.68824500
C -0.79424100 2.87944100 0.17647800
H -0.59324400 3.66340200 -0.56531100
H -1.88233600 2.73924700 0.16096900
C 1.89113500 2.86235900 -1.06974400
H 2.97835200 2.70776900 -1.05788000
H 1.68937200 3.65459200 -0.33738000
Si -2.66338300 0.03308400 -1.77149100
Si -2.33630600 -0.03565100 2.06890500
Si 3.63639400 -0.00043300 0.73562900
C 4.78237900 1.53232200 0.84085200
H 5.47828300 1.43215400 1.68670200
H 5.37727000 1.65778500 -0.07359800
H 4.20407500 2.45312700 0.99003000
C 4.80886500 -1.51525800 0.80309600
H 5.50365500 -1.42393900 1.65086600
H 4.24707400 -2.44958700 0.92978700
H 5.40497500 -1.60755100 -0.11450300
C 2.68740500 -0.02859800 2.39950100
H 2.03961300 0.85212500 2.49675100
H 2.04290600 -0.91436700 2.46883100
H 3.37864400 -0.04052500 3.25523000
C -3.29285000 1.79611500 -2.13650500
H -2.45830600 2.48210100 -2.32579300
H -3.93895100 1.79094900 -3.02572200
H -3.87464700 2.20093500 -1.29880100
C -1.76065300 -0.58104300 -3.33220800
H -0.85100200 0.00471500 -3.51644300
H -1.45755000 -1.62939900 -3.22153200
H -2.40695800 -0.50010000 -4.21745600
C -4.20584700 -1.06391400 -1.52952100
H -4.80646100 -1.08269700 -2.45000000
H -3.93556000 -2.09803500 -1.28216900
H -4.84267100 -0.68177200 -0.72185000
C -1.22473400 -0.01970000 3.61890200
H -0.58292500 -0.90804400 3.65869200
H -0.56707600 0.85672600 3.64451600
H -1.84216100 -0.00782900 4.52808900
C -3.47161000 -1.56296300 2.21645800
H -4.08545800 -1.46567800 3.12312100
H -4.14993800 -1.64402000 1.35942500
H -2.91167800 -2.50078700 2.29032200
C -3.51872700 1.45943000 2.17487200
H -4.16801500 1.51152700 1.29141600
H -4.16345700 1.35550400 3.05886900
H -2.98741700 2.41359800 2.25627900
C 1.53983000 -3.31071700 -2.55216900
H 1.79829400 -2.53210200 -3.27965400
H 2.08163400 -4.22747300 -2.82250000
H 0.46543100 -3.50826900 -2.64551400
C -0.42194000 -3.47343300 1.45564500
H -0.59813800 -2.74348600 2.25234800
H -1.00401100 -4.37597900 1.68746000
H 0.64159800 -3.73474100 1.48741300
C -0.39553400 3.40550700 1.56895200
H -0.94690300 4.32126300 1.82331400
H -0.60372100 2.66111800 2.34392900
H 0.67650900 3.62761500 1.61323800
C 1.50309600 3.36564400 -2.47501200
H 2.04140000 4.28874800 -2.73030600
H 1.74650300 2.60736300 -3.22884200
H 0.42745700 3.56761400 -2.54181800

73
1-b, G = -2275.748237 a.u.
C 0.28109400 -1.51888000 -0.68541400
C -1.04725400 -1.48521400 -1.01076500
C -1.09162400 1.58453500 -0.61308900
C 0.10454900 1.53588300 0.04201400
Si 1.17670100 -0.01969300 0.03826800
Si -2.06879200 0.10510100 -1.36573700
C -1.76961300 2.93315000 -0.88317300
H -2.84016600 2.78828700 -1.06981700
H -1.70010800 3.61186200 -0.02347700
C 0.70661800 2.76307800 0.73560000
H 1.78444700 2.63028000 0.88688100
H 0.60733900 3.66516600 0.11693500
C 1.13274400 -2.78649900 -0.83499900
H 2.04618600 -2.70715200 -0.23366400
H 0.61075600 -3.67419100 -0.45522700
C -1.79901900 -2.78890200 -1.31474600
H -1.22799200 -3.44251400 -1.98759700
H -2.73379400 -2.56230200 -1.84599000
Si 3.09788000 0.52054700 -1.26886600
Si 1.88660000 -0.59226500 2.24337000
Si -3.83507900 0.00645900 0.24305400
C -5.14858200 -1.31864200 -0.19699500
H -5.93400200 -1.34916100 0.57228400
H -5.62670000 -1.07382100 -1.15516000
H -4.72564500 -2.32555400 -0.28773300
C -4.84561400 1.63122900 0.36174200
H -5.72700600 1.47180800 1.00016800
H -4.25480300 2.44343900 0.80320800
H -5.19870500 1.96954800 -0.62122000
C -3.28467200 -0.32416200 2.04979300
H -2.72744500 -1.26286100 2.15120300
H -2.62435300 0.48171800 2.39626600
H -4.15060700 -0.36653600 2.72736800
C 4.44977400 -0.82394600 -1.18519100
H 4.07298000 -1.82109600 -1.43796200
H 5.26726500 -0.58360600 -1.87939900
H 4.87451400 -0.87511200 -0.17423200
C 2.56895200 0.77591200 -3.08260500
H 2.07288600 -0.10761900 -3.50041000
H 1.86315200 1.61373300 -3.15329500
H 3.43802000 1.01056200 -3.71309400
C 3.95104100 2.14353900 -0.73984500
H 4.86365900 2.28886100 -1.33534200
H 3.30036700 3.01056700 -0.90454800
H 4.23761200 2.13418900 0.31884100
C 0.37211500 -0.86095900 3.36779400
H -0.26707000 0.02720300 3.42442600
H -0.24653600 -1.68244000 2.98482200
H 0.68833100 -1.12062700 4.38787700
C 3.00051200 0.75031700 3.01727500
H 3.26398900 0.47157700 4.04727100
H 3.93433500 0.85365100 2.44972000
H 2.51798500 1.73350400 3.04655500
C 2.89632000 -2.20978300 2.32212600
H 3.75322100 -2.19563600 1.63784800
H 3.28056700 -2.35175400 3.34225800
H 2.27986400 -3.08130300 2.07154100
C -1.16922100 3.62599900 -2.12371900
H -1.27337100 2.98038500 -3.00421700
H -1.67832000 4.57660900 -2.33385500
H -0.10110500 3.83221100 -1.98809400
C 0.06629100 3.03296000 2.11199100
H 0.18869300 2.17027800 2.77523100
H 0.52529200 3.90313500 2.60124100
H -1.00916300 3.21991200 2.01820600
C 1.55573500 -3.05409000 -2.29385600
H 2.17438100 -3.95920000 -2.36661000
H 0.68397700 -3.18401400 -2.94426500
H 2.13706000 -2.21729400 -2.69313600
C -2.14781300 -3.58369900 -0.03986300
H -2.72912400 -4.48320400 -0.28390900
H -1.24594700 -3.89796400 0.49657000
H -2.74124500 -2.97657200 0.64983400

73
1-c, G = -2275.745849 a.u.
C 0.33574300 -1.58508700 -0.44350900
C -0.98993200 -1.56662700 -0.77833100
C -0.98600100 1.53419300 -0.81480500
C 0.34392900 1.55958100 -0.49351200
Si 1.29801600 -0.00899600 -0.04435200
Si -1.97787000 -0.02117900 -1.34400500
C -1.76527700 2.85072100 -0.93703800
H -1.18417100 3.61896900 -1.46422700
H -2.66710300 2.69529200 -1.54311800
C 1.13710500 2.86609200 -0.38442000
H 0.54238000 3.66276400 0.07865200
H 1.99973900 2.73077300 0.27964700
C 1.12329100 -2.88847200 -0.27266000
H 1.98386300 -2.72675200 0.39137300
H 0.52227900 -3.66317200 0.21875800
C -1.77376100 -2.88342700 -0.86879100
H -1.19067900 -3.66856800 -1.36802900
H -2.66869900 -2.74170400 -1.48868700
Si 3.52574000 -0.03128200 -0.90829300
Si 1.45477100 0.05859400 2.33720000
Si -4.03568200 -0.00263000 -0.13023000
C -5.13202200 -1.50118000 -0.60952000
H -6.13707500 -1.37014000 -0.18271400
H -5.23679900 -1.57413500 -1.70000700
H -4.73676200 -2.45642600 -0.24753800
C -5.12164500 1.49450000 -0.63723400
H -6.12899700 1.37477800 -0.21252600
H -4.72271000 2.45254900 -0.28668000
H -5.22181700 1.55298800 -1.72900100
C -4.01904100 0.01803900 1.79165700
H -3.51244000 -0.86408900 2.20178100
H -3.49658100 0.90089000 2.18099200
H -5.04567800 0.03274100 2.18807100
C 4.51549200 -1.55401100 -0.32034900
H 4.13586200 -2.49057800 -0.74175200
H 5.56235400 -1.44318500 -0.63671800
H 4.50319900 -1.64753600 0.77142200
C 3.61630900 -0.02375200 -2.81387000
H 3.13683600 -0.91266000 -3.24132300
H 3.12544200 0.85511800 -3.24753600
H 4.66600200 -0.01898100 -3.13990600
C 4.51682600 1.47146100 -0.27244200
H 5.57052100 1.36646000 -0.56672200
H 4.14765700 2.42024200 -0.67639300
H 4.48018000 1.53582400 0.82257800
C -0.19783300 -0.58379500 3.03106100
H -1.04373300 -0.02259000 2.61590300
H -0.34927800 -1.63865700 2.77163900
H -0.22811100 -0.48990200 4.12578600
C 1.68164700 1.83915800 2.98245600
H 1.63796000 1.85319700 4.08067800
H 2.64616900 2.26398500 2.67728300
H 0.89149600 2.49755300 2.60159300
C 2.84935300 -0.99513400 3.10243900
H 3.83877100 -0.59913700 2.84140100
H 2.76682300 -0.99650600 4.19865900
H 2.80430000 -2.03656800 2.76015600
C -2.19029900 3.41094300 0.43510500
H -1.32011200 3.66885900 1.04878300
H -2.80603300 4.31333000 0.32095700
H -2.77379600 2.67302600 0.99342500
C 1.65097600 3.37168200 -1.74662300
H 0.81849400 3.58088500 -2.42795100
H 2.24037400 4.29209600 -1.63333400
H 2.28641300 2.62352100 -2.23067100
C 1.64274400 -3.45234100 -1.61016400
H 2.25212300 -4.35337800 -1.45522600
H 0.81071600 -3.71295800 -2.27390700
H 2.25765800 -2.71557800 -2.13686000
C -2.21662900 -3.40525900 0.51276100
H -2.83429300 -4.30818400 0.41451500
H -1.35502300 -3.64974600 1.14347600
H -2.80322700 -2.65152300 1.04555900

60
1^2-, G = -1866.601398 a.u.
C -0.52193800 -1.55256200 -0.43916800
C 0.52202500 -1.55256100 0.43947000
C 0.52588800 1.56104700 0.43467100
C -0.52581300 1.56104300 -0.43442000
Si -1.38773500 0.00439000 -1.18611300
Si 1.38791300 0.00440700 1.18627900
C 1.10353400 2.87411100 0.98259900
H 2.15398600 2.72750000 1.27259700
H 1.11229600 3.66777700 0.22206500
C -1.10350200 2.87410500 -0.98230100
H -2.15396500 2.72747000 -1.27225300
H -1.11224800 3.66775800 -0.22175700
C -1.08703600 -2.86514600 -1.00055400
H -1.10817600 -3.66164700 -0.24320300
H -2.13154400 -2.72073500 -1.31092000
C 1.08718300 -2.86513800 1.00080100
H 2.13174300 -2.72074200 1.31100900
H 1.10819400 -3.66165400 0.24346000
Si -3.35991200 -0.00492100 0.17081700
Si 3.35987800 -0.00484600 -0.17106300
C 4.43220400 -1.58545900 0.04567400
H 5.37340300 -1.49452400 -0.51734800
H 4.68423800 -1.76248900 1.10015500
H 3.90465300 -2.47527200 -0.32187400
C 4.56488400 1.44568600 0.20426400
H 5.49369600 1.33872900 -0.37630000
H 4.11643700 2.41351900 -0.05593700
H 4.83344300 1.48129800 1.26894700
C 3.06587800 0.10970700 -2.06719000
H 2.45211600 -0.72777800 -2.42424500
H 2.53704200 1.03638200 -2.32614600
H 4.01735000 0.09426100 -2.62082400
C -4.43201800 -1.58566500 -0.04609400
H -3.90468500 -2.47539000 0.32197600
H -5.37355300 -1.49459700 0.51634600
H -4.68341800 -1.76294400 -1.10068400
C -3.06655400 0.10993700 2.06702400
H -2.45182100 -0.72673600 2.42429800
H -2.53902300 1.03731200 2.32615100
H -4.01819400 0.09327400 2.62033500
C -4.56510100 1.44534000 -0.20500700
H -5.49381100 1.33846700 0.37574000
H -4.11681300 2.41338600 0.05466000
H -4.83382400 1.48036600 -1.26966800
C 0.34444700 3.38471200 2.22405400
H 0.35436500 2.62154100 3.01222000
H 0.79829900 4.30133300 2.62897600
H -0.70416300 3.60035400 1.98523000
C -0.34448500 3.38473000 -2.22378700
H -0.35443900 2.62156800 -3.01196400
H -0.79835900 4.30135500 -2.62867400
H 0.70413700 3.60036700 -1.98501100
C -0.30046200 -3.36704400 -2.22838700
H -0.73976200 -4.28567100 -2.64470200
H -0.30089400 -2.60156900 -3.01452600
H 0.74492200 -3.57537900 -1.96994100
C 0.30078600 -3.36699100 2.22877100
H 0.74010900 -4.28563700 2.64502000
H 0.30139200 -2.60151000 3.01490300
H -0.74465200 -3.57527100 1.97050600

100
4, G= -2778.958147 a.u.
C 1.11134100 -0.02255100 1.58166200
C 0.16183600 0.94835300 1.57291100
C 0.10562100 0.85388000 -1.58025100
C 1.06724800 -0.10609800 -1.57039300
Si 1.97259300 -0.65392200 0.01017900
Si -0.63913800 1.59737300 -0.01097300
Si 2.46577100 -2.99020200 0.08030100
Si 3.98931400 0.60622400 -0.07664400
Si -0.95453100 3.96392100 -0.07923900
C 3.53812400 -3.47839800 -1.41421200
H 4.43401200 -2.85052200 -1.49249400
H 3.86881300 -4.51882400 -1.29146400
H 2.99244500 -3.41099300 -2.36139000
C 0.93230400 -4.11507500 0.09407100
H 0.19632600 -3.80864700 0.84525800
H 0.42595100 -4.12742700 -0.87647800
H 1.23938000 -5.14468800 0.32357000
C 3.49034800 -3.41569100 1.62762800
H 3.85925100 -4.44555900 1.52552500
H 4.35907300 -2.75879200 1.74500400
H 2.89954800 -3.36431500 2.54795600
C 4.74768100 0.56478100 -1.81995600
H 5.64703400 1.19483000 -1.85253100
H 5.03698500 -0.45067400 -2.11690100
H 4.04092500 0.94528900 -2.56714900
C 5.30623700 0.02394600 1.16442500
H 5.69151800 -0.96875500 0.90216700
H 6.15380400 0.72294100 1.16519800
H 4.91087900 -0.02561700 2.18627800
C 3.51546600 2.40020900 0.32225000
H 2.75759900 2.76708600 -0.37948300
H 3.09632800 2.48633400 1.33149800
H 4.39042900 3.06071400 0.25279800
C 0.68599900 4.90962500 -0.24536500
H 0.48238700 5.98865900 -0.27841900
H 1.34845200 4.71757100 0.60655900
H 1.23467100 4.64362100 -1.15581900
C -1.85457000 4.60322600 1.46672500
H -2.09696700 5.66458100 1.31708100
H -2.78730600 4.05023900 1.61621200
H -1.25628800 4.52130800 2.37911800
C -2.08200600 4.40270900 -1.54824700
H -1.61870100 4.21041900 -2.52101600
H -3.02185400 3.83915400 -1.50051900
H -2.33026100 5.47181600 -1.49994300
C 1.63941100 -0.61021300 2.89106700
H 2.65670200 -0.99439400 2.74939800
H 1.72137500 0.15957000 3.66584900
C -0.36059900 1.58791500 2.86032000
H -0.48669800 0.83863200 3.65047100
H -1.35758400 2.01285600 2.69188500
C 1.55207900 -0.76931800 -2.86013200
H 1.59630800 -0.04725100 -3.68270900
H 2.57866400 -1.13130300 -2.73387600
C -0.48918000 1.38538200 -2.88704600
H -0.62986700 0.57537400 -3.61167200
H -1.49215400 1.79451600 -2.70712700
C -2.50312800 0.96000600 0.12780500
O -3.29208600 1.64156300 0.78359200
C -2.94460100 -0.32584900 -0.56325600
H -2.68729500 -0.16295500 -1.62405600
C -4.45672400 -0.63701000 -0.45522300
C -2.13243900 -1.57269100 -0.09666700
H -5.02884400 0.25131000 -0.75068000
C -4.83687200 -1.03891100 0.98833300
C -4.77908300 -1.81390700 -1.40219800
H -1.06144600 -1.35825800 -0.14913200
C -2.52130500 -1.94471900 1.34816200
C -2.46631700 -2.74642500 -1.04136600
H -5.91269600 -1.26301400 1.02935500
H -4.65004600 -0.20588800 1.67310900
C -4.02630000 -2.27788100 1.41922000
H -4.53616900 -1.54372500 -2.44012500
H -5.85600200 -2.03230000 -1.36867400
C -3.97408200 -3.06220200 -0.97921000
H -2.28019000 -1.11833100 2.03030800
H -1.92501500 -2.80786500 1.67436000
H -2.16836000 -2.49465700 -2.06794200
H -1.88755000 -3.63060700 -0.74505400
H -4.29350900 -2.55341600 2.44859900
C -4.34351300 -3.45189900 0.46840100
H -4.20376800 -3.89552300 -1.65718100
H -3.78005500 -4.34674500 0.77013200
H -5.41160200 -3.70498000 0.53039000
C 0.37992500 2.48549600 -3.52726900
H 1.36882200 2.09998000 -3.79685100
H -0.09386700 2.88064300 -4.43439800
H 0.53504100 3.31968300 -2.83681800
C 0.66028300 -1.95168900 -3.28329100
H -0.35887400 -1.61781500 -3.50377700
H 1.06237400 -2.44235800 -4.17818200
H 0.58989800 -2.70015600 -2.48934300
C 0.57731000 2.70162000 3.36847200
H 0.75618500 3.45310200 2.59298800
H 0.14769900 3.20932700 4.24087600
H 1.55372000 2.29661600 3.65420000
C 0.74743800 -1.75081400 3.41802600
H 0.63806100 -2.54682800 2.67556300
H 1.17391400 -2.19115800 4.32776700
H -0.25864000 -1.38669700 3.64988100

95
5, G = -2738.488701 a.u.
Si -0.79728200 1.23098500 0.18271000
Si -0.69609600 3.47777300 -0.58114100
Si 2.11086200 -0.56178900 -0.05610800
Si 4.33210600 -0.03790100 -0.75876000
Si 1.94002500 -2.86200400 0.58133200
O -3.05460900 1.86517700 1.60173200
C -2.60597000 0.95435400 0.89851700
C -3.48345600 -0.21979500 0.55677500
C -3.13720400 -1.53406900 0.93528900
C -3.98382200 -2.58945800 0.57085300
H -3.71910700 -3.60104400 0.87336000
C -5.14568500 -2.38146200 -0.17753000
C -5.46761000 -1.06772800 -0.54278300
H -6.36686700 -0.88647100 -1.12906000
C -4.66753100 0.02008900 -0.18111100
C -1.91595700 -1.83762300 1.77164200
H -2.09326800 -1.60428200 2.82786400
H -1.04087700 -1.25987300 1.46281900
H -1.65440600 -2.89735200 1.70949200
C -6.01409600 -3.53877300 -0.61208600
H -5.86769300 -4.41397100 0.02982100
H -5.77422700 -3.84004200 -1.64077000
H -7.07662400 -3.27100200 -0.59223400
C -5.06773700 1.41349000 -0.61881100
H -5.29792100 2.05325900 0.23880900
H -5.94824800 1.37541600 -1.26737200
H -4.26436100 1.90897700 -1.17482100
C 0.41590100 1.07156700 1.61988700
C 1.61332000 0.44373000 1.48271000
C 0.84062300 -0.40102300 -1.46360200
C -0.39291900 0.14462700 -1.30007100
C -0.00587100 1.76117700 2.92011000
H -0.71248300 2.56920400 2.70332300
H 0.85519300 2.23564000 3.40136300
C -0.67621700 0.80769200 3.92823300
H -0.86181700 1.32615200 4.87710300
H -0.04960800 -0.06769800 4.13219000
H -1.63807100 0.45241900 3.55040800
C 2.64560600 0.44803800 2.61265800
H 3.33605300 -0.39645500 2.49517600
H 2.15782600 0.29658100 3.58292100
C 3.47025400 1.74972300 2.66235600
H 2.83526200 2.61669300 2.87021200
H 3.97189000 1.93838200 1.70928900
H 4.23841800 1.69345900 3.44352800
C 1.28313900 -1.01643600 -2.79167100
H 0.46730300 -1.57449600 -3.26153000
H 2.08313000 -1.74877800 -2.62269400
C 1.79123900 0.04816600 -3.78442600
H 0.99043100 0.73804300 -4.06866700
H 2.17538100 -0.42334800 -4.69731000
H 2.59502900 0.64857100 -3.34907600
C -1.45307800 0.12306600 -2.40828200
H -1.00448500 0.40443600 -3.36883600
H -2.21642400 0.88750700 -2.20900900
C -2.17503600 -1.22914900 -2.57096100
H -2.70688900 -1.50499300 -1.65926500
H -1.47272600 -2.03603900 -2.80130500
H -2.90636400 -1.17184300 -3.38682100
C -2.27962600 4.04987000 -1.45719300
H -3.13485700 4.04587400 -0.77154700
H -2.52585900 3.41040200 -2.31364600
H -2.14984000 5.07488600 -1.83030200
C -0.32306400 4.67444900 0.84469800
H 0.57660300 4.37264700 1.39413800
H -1.15456300 4.72474800 1.55739500
H -0.15579300 5.68436300 0.44606200
C 0.75190300 3.53216300 -1.80937400
H 0.90943300 4.55587100 -2.17499200
H 0.56402600 2.88401600 -2.67333100
H 1.68304600 3.19219800 -1.33977700
C 4.50666000 1.78932500 -1.26064700
H 4.20808200 2.46841400 -0.45380700
H 3.89115200 2.02899600 -2.13527900
H 5.55277000 2.00743500 -1.51558400
C 5.58766000 -0.41288800 0.62296000
H 5.47634500 0.23344100 1.49845500
H 6.60132600 -0.26665500 0.22511000
H 5.51017300 -1.45331000 0.95958200
C 4.87969200 -1.11432800 -2.22977900
H 4.79409900 -2.18167000 -1.99655000
H 5.93696200 -0.90344500 -2.44176300
H 4.31089100 -0.91991800 -3.14391600
C 3.49510700 -3.89723500 0.22813400
H 4.37762800 -3.50695000 0.74831700
H 3.72089000 -3.92917000 -0.84439500
H 3.33549700 -4.93017600 0.56691100
C 0.51025200 -3.64070400 -0.40202300
H 0.27648200 -4.64085100 -0.01257100
H 0.78545400 -3.74374300 -1.45895100
H -0.39768700 -3.03122600 -0.35874500
C 1.57656400 -2.97973800 2.44464500
H 2.45745800 -2.69554100 3.03302600
H 1.30902900 -4.01076500 2.71290700
H 0.75181900 -2.32395500 2.74331000

75
Me_4-, G = -2212.683990 a.u.
C 1.32928200 -0.91557400 1.53759400
C 0.61418200 0.24786500 1.55961100
C 0.63887700 0.24846300 -1.56318600
C 1.36843300 -0.90535800 -1.54220400
Si 1.81316100 -1.95858000 -0.00009500
Si 0.10904000 1.13764000 -0.00720300
Si 4.17162500 -1.63490000 0.03356800
Si 0.80494900 3.40666300 -0.05869200
C 5.05624300 -2.44876200 -1.45637200
H 6.14679800 -2.35315500 -1.35205300
H 4.81597500 -3.51739000 -1.53327300
H 4.76618200 -1.97356900 -2.40182400
C 5.00048200 -2.37413800 1.59263500
H 4.75806400 -3.43819900 1.71324900
H 6.09400900 -2.28145100 1.52275300
H 4.67615600 -1.85397600 2.50255700
C 4.69290600 0.20649800 -0.00400200
H 4.32708100 0.69731800 -0.91473300
H 4.27279700 0.75059700 0.85208000
H 5.78702300 0.31714900 0.02653700
C 2.54216600 3.47831600 -0.83429500
H 2.89699600 4.51607700 -0.90243800
H 3.26668000 2.90815000 -0.24052800
H 2.53769100 3.05258900 -1.84582900
C 0.90694500 4.17939100 1.67798100
H 1.30482000 5.20192900 1.61562200
H -0.08067600 4.22682900 2.15225500
H 1.56520700 3.59733000 2.33434300
C -0.35893200 4.48144300 -1.11502800
H -0.36533600 4.15553500 -2.16279400
H -1.38646200 4.42370400 -0.73695800
H -0.04050100 5.53301400 -1.09198800
C 1.69568500 -1.56378200 2.87058600
H 2.26802500 -0.87676000 3.51152500
H 0.79652600 -1.84650300 3.43947400
H 2.29278800 -2.47287800 2.73898000
C 0.15957900 0.87911500 2.87323900
H -0.49343200 1.74426000 2.71520800
H -0.39976400 0.16283000 3.49365900
H 1.01020100 1.22394200 3.48075400
C 1.79077900 -1.52592700 -2.87127400
H 2.39708400 -0.82722100 -3.46719700
H 2.37666400 -2.44160100 -2.73409100
H 0.91911100 -1.78930100 -3.48978300
C 0.23376400 0.90661800 -2.88119800
H 1.10465600 1.28438100 -3.43917100
H -0.28479700 0.20185300 -3.54800100
H -0.44152100 1.75891000 -2.73388800
C -1.85659300 1.23772900 0.06630300
O -2.39418300 2.18321100 0.65126100
C -2.68711400 0.14326700 -0.60142600
H -2.41457200 0.22986700 -1.66846300
C -4.21920500 0.29416000 -0.46131800
C -2.26983500 -1.28836900 -0.15219800
H -4.51079800 1.31176900 -0.75008600
C -4.66190600 0.02450000 0.99477300
C -4.89907600 -0.73502200 -1.39153500
H -1.18509600 -1.40290700 -0.22911500
C -2.71531100 -1.53293500 1.30379200
C -2.95642800 -2.31087000 -1.08113000
H -5.75374500 0.13593900 1.07000600
H -4.21064000 0.76310800 1.66592800
C -4.24861700 -1.40135000 1.41395300
H -4.61285700 -0.54741900 -2.43672600
H -5.99190500 -0.62636400 -1.33115600
C -4.48923500 -2.16679300 -0.98073000
H -2.22086800 -0.81677400 1.97364800
H -2.39475500 -2.53645200 1.61782800
H -2.62457100 -2.15480000 -2.11755900
H -2.65342300 -3.32822000 -0.79472500
H -4.56202400 -1.58585300 2.45102700
C -4.92424600 -2.42697200 0.47811800
H -4.97421200 -2.89400400 -1.64671100
H -4.64694200 -3.44898300 0.77481400
H -6.01794500 -2.34959000 0.56453300

75
TS1, G = -2212.658141 a.u.
C 0.33345800 0.08818400 -1.13898900
O 0.39671600 -0.24841200 -2.36255200
Si 0.48935100 -1.48496900 0.06699800
Si 2.60834400 -2.56899200 0.09583700
Si -2.05865200 -0.18868000 -0.06767400
Si -4.17695100 0.85094600 -0.08360000
C -1.34404700 -0.33204500 1.68649300
C -0.13564700 -0.97197600 1.76362800
C -0.85319600 -2.58954900 -0.71638200
C -2.06375300 -1.96536000 -0.76481000
C -1.95427600 0.31440300 2.92061600
H -2.88258400 0.85225900 2.70695000
H -2.18911000 -0.44065500 3.68679100
H -1.25881400 1.02686800 3.39242800
C 0.60457600 -1.13784200 3.07820800
H 1.45988400 -1.81716400 2.99685800
H 0.99234100 -0.17411500 3.44622400
H -0.04794700 -1.53246900 3.87159200
C -0.56925600 -4.00238500 -1.18858500
H -1.39492500 -4.44310100 -1.76014100
H 0.32446700 -4.03868100 -1.82743700
H -0.36868900 -4.67710500 -0.34373600
C -3.32266100 -2.55248300 -1.38000600
H -4.10680100 -2.69530200 -0.62227600
H -3.74498600 -1.87035200 -2.13009900
H -3.16444200 -3.51878300 -1.87508900
C -4.88410500 0.94059400 -1.85492300
H -5.77675200 1.58198800 -1.87116900
H -4.15241600 1.36233300 -2.55586700
H -5.17595600 -0.04789300 -2.22987700
C -3.97476800 2.66269500 0.48960300
H -3.26944500 3.19793900 -0.15938300
H -4.93922600 3.18867700 0.44942300
H -3.59593700 2.73293500 1.51675200
C -5.53883900 0.06654900 1.00781900
H -6.47639400 0.63808900 0.93918700
H -5.74679700 -0.96414900 0.69270000
H -5.23576200 0.03742200 2.06213800
C 3.29019600 -2.75265800 -1.67332100
H 3.42013300 -1.77383000 -2.15102500
H 4.26715100 -3.25576300 -1.65576600
H 2.61630300 -3.34261100 -2.30644100
C 3.94173700 -1.65762500 1.11107500
H 4.85056200 -2.27552700 1.13576800
H 4.20826100 -0.68829100 0.67854700
H 3.62604900 -1.48458100 2.14644800
C 2.49487200 -4.31314600 0.86246400
H 1.85656500 -4.97870000 0.27096200
H 3.49655200 -4.76296800 0.91721300
H 2.08713800 -4.27415400 1.88083900
C 0.68306500 1.59466000 -0.88441600
H -0.16784100 2.12153700 -1.33784900
C 1.94065800 2.04996700 -1.68179900
C 0.82480100 2.11209100 0.56843500
H 1.86192200 1.66007000 -2.70190300
C 3.23162700 1.52541400 -1.02412100
C 1.98191900 3.59290400 -1.71345600
H -0.03213800 1.78051500 1.15919100
C 2.12728900 1.60540700 1.22458400
C 0.86338900 3.65805900 0.53935900
H 4.10561800 1.83138600 -1.61877500
H 3.22151900 0.42887000 -1.01158500
C 3.34923100 2.07544700 0.41257700
H 1.07931000 3.98248800 -2.20650300
H 2.84582400 3.93321700 -2.30486600
C 2.08023700 4.14467600 -0.27621800
H 2.11973300 0.51440000 1.28982700
H 2.19064600 1.98276800 2.25641200
H -0.06592800 4.04861000 0.09919200
H 0.92206400 4.04837500 1.56672300
H 4.27169200 1.70351500 0.88116400
C 3.37713900 3.61833100 0.37548700
H 2.09783100 5.24388100 -0.29852100
H 3.47463300 4.01555400 1.39673700
H 4.25181000 3.96764400 -0.19312100

75
Im1, G = -2212.665309 a.u.
C -0.21646400 -2.82451000 -0.60466300
C -1.53528200 -2.50306800 -0.56832400
C -1.06004900 -0.76876000 1.85317500
C 0.25814800 -1.11507800 1.83800500
Si 0.86507000 -1.36644200 0.04119800
Si -1.74897700 -0.72466300 0.07793100
Si 3.17923100 -1.86519300 -0.14530300
Si -3.89677800 0.20950200 -0.17311500
C 4.29925500 -0.66058800 0.81677300
H 5.34603300 -0.97738700 0.70649400
H 4.21928700 0.36850600 0.45376300
H 4.06106100 -0.65790300 1.88719300
C 3.70637300 -1.81212700 -1.97555300
H 4.77739300 -2.03754700 -2.07548000
H 3.14915300 -2.54675300 -2.57044600
H 3.52410000 -0.82371900 -2.41492000
C 3.60801600 -3.60026300 0.52653100
H 3.28234100 -3.71635400 1.56823200
H 3.13765700 -4.39462100 -0.06322800
H 4.69651000 -3.75277100 0.49501900
C -5.25526200 -0.79478800 0.71071800
H -6.23926600 -0.32636600 0.56546700
H -5.30686100 -1.81970200 0.32279200
H -5.06473400 -0.85408600 1.78986200
C -4.34085900 0.31169300 -2.02130700
H -5.32096800 0.78962600 -2.15870500
H -3.59416500 0.89862200 -2.57055600
H -4.38247600 -0.68447700 -2.47917100
C -3.93524800 1.97987500 0.52832500
H -3.69002900 1.99797100 1.59740800
H -3.21369300 2.62356000 0.01137700
H -4.93441800 2.41994700 0.40292700
C 0.35777900 -4.14143600 -1.08322000
H -0.38851000 -4.79782200 -1.54772900
H 1.15673800 -3.97946700 -1.82059600
H 0.81541700 -4.70097100 -0.25501100
C -2.69349100 -3.37203500 -1.00938700
H -3.26929000 -2.87995200 -1.80740400
H -2.38817900 -4.35687100 -1.38432200
H -3.40125200 -3.53926300 -0.18443400
C 1.15301300 -1.25156800 3.05347300
H 1.65327400 -2.23019500 3.06895900
H 1.95375300 -0.49890300 3.04407400
H 0.61731200 -1.14179700 4.00445200
C -1.87936200 -0.40594900 3.07433600
H -2.77171100 -1.04203200 3.16194400
H -1.32357600 -0.48249300 4.01698500
H -2.24849900 0.62770500 2.99889700
C -0.18238700 0.06963100 -0.94029900
C -0.05102400 1.62282600 -0.65955800
H -1.03746700 1.99137200 -0.98962600
C 0.96579900 2.33512100 -1.59550900
C 0.16298000 2.18222700 0.77412500
H 0.84485700 1.91646900 -2.59861700
C 2.41389900 2.12562500 -1.11517700
C 0.65943600 3.84865800 -1.61474900
H -0.51258900 1.68606600 1.47674200
C 1.61876900 1.99530600 1.25377300
C -0.14642700 3.69952700 0.76418400
H 3.11533900 2.60544800 -1.81505800
H 2.64857600 1.05519100 -1.10928900
C 2.58934700 2.71594000 0.29893200
H -0.36241900 4.01958300 -1.98465500
H 1.34328200 4.36448700 -2.30689400
C 0.81292200 4.43414700 -0.19593300
H 1.86985100 0.93333400 1.29808800
H 1.72571600 2.39312800 2.27485600
H -1.18791300 3.86949500 0.45662800
H -0.04128000 4.10797900 1.78124900
H 3.62363200 2.57055000 0.64273300
C 2.26671200 4.22454000 0.27708500
H 0.57831600 5.50872700 -0.20532200
H 2.40296400 4.65171200 1.28197900
H 2.96096600 4.75024400 -0.39550100
O -0.23292900 -0.15285000 -2.26195600

75
TS2, G = -2212.624122 a.u.
C -0.98741400 -2.60288100 -0.38893000
C -2.13899000 -2.08187200 0.09049900
C -0.84270200 -0.75937400 2.40767200
C 0.34411800 -1.26544600 1.97239300
Si 0.43833100 -1.40310200 0.03381500
Si -1.86993300 -0.32324800 0.82262800
Si 2.47194200 -2.39909800 -0.73196600
Si -3.34028000 0.99259200 -0.57726600
C 4.12065500 -1.47554600 -0.46512300
H 4.94049300 -2.11080000 -0.83169200
H 4.15958600 -0.52923500 -1.01301000
H 4.31250400 -1.25868500 0.59257900
C 2.33309600 -2.67274300 -2.61495800
H 3.24903500 -3.13608500 -3.00946300
H 1.48627200 -3.32155400 -2.86629000
H 2.18183800 -1.71896200 -3.13632400
C 2.77176100 -4.10472400 0.08702000
H 3.03265100 -3.98096400 1.14568300
H 1.89766300 -4.76328700 0.03726700
H 3.61103100 -4.61664500 -0.40712600
C -4.98757100 1.14225400 0.47419800
H -5.77348000 1.69644400 -0.06574600
H -5.39637700 0.15086800 0.72365300
H -4.80076200 1.66512500 1.42489300
C -4.04283800 0.17706800 -2.15534900
H -4.96297700 0.69342500 -2.46869200
H -3.30131700 0.21555800 -2.95909800
H -4.29479100 -0.87558200 -1.98009100
C -3.01456500 2.85158500 -0.89091900
H -2.77874500 3.39298300 0.03496900
H -2.19416500 2.99811700 -1.59919800
H -3.93102800 3.29960700 -1.30519700
C -0.90657800 -3.89155900 -1.17798000
H -1.77597000 -4.54084800 -1.00741700
H -0.86920400 -3.67890700 -2.25814800
H -0.00985200 -4.47769600 -0.94348500
C -3.49143800 -2.76430800 -0.01966600
H -3.74346500 -3.01120900 -1.06124600
H -3.51017600 -3.70846600 0.54684000
H -4.30254300 -2.13652100 0.36713200
C 1.48004400 -1.72737700 2.86221700
H 1.62051300 -2.81593000 2.78470800
H 2.43373400 -1.27049800 2.56006700
H 1.32883700 -1.49255500 3.92387400
C -1.25764200 -0.52345700 3.83978400
H -2.16012700 -1.10455100 4.08407400
H -0.48832800 -0.78414700 4.57962600
H -1.52278400 0.53292600 3.99656100
C -0.47274000 0.29436100 -0.33917300
C 0.16386200 1.68704500 -0.02574100
H -0.71337600 2.31296300 0.18206700
C 0.82302500 2.32531800 -1.28088200
C 1.11156000 1.91551100 1.18376300
H 0.17355100 2.11630400 -2.13692600
C 2.22771900 1.74271900 -1.52933300
C 0.94241200 3.84836500 -1.05814600
H 0.69167700 1.44342100 2.07706600
C 2.52800900 1.36401100 0.93152000
C 1.22624600 3.44247100 1.41625700
H 2.66239600 2.18414800 -2.44018400
H 2.15341000 0.66216500 -1.70182200
C 3.13959700 2.02934000 -0.31719400
H -0.05660000 4.28166400 -0.91070700
H 1.37625200 4.33238700 -1.94814500
C 1.83147200 4.12905600 0.17199600
H 2.49198100 0.28138000 0.79420500
H 3.16448300 1.55135900 1.81114500
H 0.23435100 3.86448500 1.63287700
H 1.86058200 3.64096600 2.29518100
H 4.14623600 1.62573300 -0.49693400
C 3.23875500 3.55237700 -0.08828700
H 1.90243000 5.21405300 0.34479300
H 3.89890200 3.76038700 0.76838900
H 3.68793000 4.03806200 -0.96848600
O -1.34402700 0.43067800 -1.42087800

75
Im2, G = -2212.679813 a.u.
C -2.82196700 -0.25091400 0.19742000
C -2.82651400 0.63106600 1.22664400
C -0.77785800 -0.90159400 2.69137000
C -0.77622000 -1.85410100 1.72556600
Si -1.07529800 -1.01404200 0.04487900
Si -1.07212600 0.95737600 2.06915800
Si -0.93385300 -2.47243000 -1.83376000
Si -0.71982200 3.15198600 -0.95715100
C 0.57043000 -3.64476700 -1.83767800
H 0.49448200 -4.32183900 -2.70039000
H 1.52729800 -3.11947300 -1.90640100
H 0.59154400 -4.26106700 -0.93054600
C -0.92050000 -1.47546400 -3.45910500
H -0.88925500 -2.14760600 -4.32803200
H -1.82308600 -0.85646800 -3.54278600
H -0.05442000 -0.80504500 -3.51659700
C -2.44735500 -3.63608200 -1.89541800
H -2.57133100 -4.18201100 -0.95119700
H -3.37702100 -3.09216300 -2.09290600
H -2.30994000 -4.37680900 -2.69598400
C -2.37858100 3.76466700 -0.29591400
H -2.56732100 4.78906600 -0.64711600
H -3.20419600 3.12531400 -0.62892000
H -2.38466800 3.77156700 0.79934700
C -0.68299400 3.39222100 -2.83220800
H -0.84273100 4.44502700 -3.10077700
H 0.28252600 3.07767100 -3.24901000
H -1.46756000 2.79676400 -3.31705000
C 0.64373300 4.19881400 -0.16607400
H 0.65660300 4.07200300 0.92303600
H 1.63555400 3.93449100 -0.55052700
H 0.46820900 5.26258400 -0.38025900
C -4.01011600 -0.64746400 -0.65579500
H -4.88327800 -0.00038900 -0.50393900
H -3.76179800 -0.61473400 -1.72654800
H -4.33119000 -1.67933800 -0.44894400
C -4.05573700 1.33827000 1.76016500
H -3.87930400 2.41574800 1.87437600
H -4.95483100 1.21107400 1.14183600
H -4.29912700 0.96431800 2.76741300
C -0.60140500 -3.34831300 1.91012200
H -1.44062500 -3.90329200 1.46447500
H 0.30517700 -3.71357100 1.40615900
H -0.53136000 -3.65172400 2.96202600
C -0.56286500 -1.15908100 4.16901200
H -1.40728900 -0.77539600 4.76121600
H -0.42673500 -2.21700400 4.43061000
H 0.32398900 -0.61300200 4.52618100
C -0.07935700 0.61563300 0.30386500
C 1.45900400 0.80936100 0.46989800
H 1.53993100 1.79421300 0.95771500
C 2.29072700 0.94460300 -0.84284300
C 2.22594800 -0.17312700 1.40038700
H 1.76087700 1.59907100 -1.54030300
C 2.52795100 -0.41892400 -1.51539200
C 3.65973900 1.57371100 -0.49800100
H 1.65806400 -0.32958500 2.32138700
C 2.47468400 -1.53642000 0.72103400
C 3.59799700 0.45039800 1.75081600
H 3.08863600 -0.28070200 -2.45241000
H 1.56749800 -0.86976400 -1.78210400
C 3.30573000 -1.34779900 -0.56207500
H 3.51644600 2.56328000 -0.04149000
H 4.24405200 1.72510100 -1.41838200
C 4.43313200 0.65538500 0.46973500
H 1.52584400 -2.02027100 0.47779400
H 3.00188500 -2.20351700 1.41990900
H 3.45335700 1.41137100 2.26498700
H 4.13803800 -0.20964000 2.44635100
H 3.47416900 -2.32233600 -1.04176600
C 4.66554300 -0.71002900 -0.21019000
H 5.40047300 1.11174200 0.72488100
H 5.22938600 -1.37521000 0.46057400
H 5.26926900 -0.57992000 -1.12073500
O -0.50121900 1.51384000 -0.77386900
